# Supplementary material for: How the Crosslinker Amount Influences the Final Properties of Hydroxyethyl Methacrylate Cryogels
Source: Gels. 2024 Feb 22;10(3):163. doi: 10.3390/gels10030163 (PMC10969882; doi:10.3390/gels10030163)
Supplement: Supplementary file 1 [file gels-10-00163-s001.zip]

Archive with 1 entries (1 files):
- gels-2862364-supplementary.pdf
